# Supplementary material for: Ado-Mediated Depletion of Taurine Impairs Mitochondrial Respiratory Capacity and Alters the Chromatin Landscape of Inguinal Adipose Tissue
Source: Nutrients. 2023 Aug 11;15(16):3532. doi: 10.3390/nu15163532 (PMC10458711; doi:10.3390/nu15163532)
Supplement: Supplementary file 1 [file nutrients-15-03532-s001.zip]

Archive with 1 entries (1 files):
- nutrients-2482741-supplementary.pdf
